# Supplementary material for: COVID-19 Vaccination Enhances the Immunogenicity of Seasonal Influenza Vaccination in the Elderly
Source: Vaccines (Basel). 2025 May 16;13(5):531. doi: 10.3390/vaccines13050531 (PMC12116172; doi:10.3390/vaccines13050531)
Supplement: Supplementary file 1 [file vaccines-13-00531-s001.zip]

Archive with 1 entries (1 files):
- vaccines-3627184-supplementary.pdf
